# Supplementary material for: Long-Term Variability in the Content of Some Metals and Metalloids in Aesculus Flowers: A Four-Year Study Using ICP OES and PCA Analysis
Source: Molecules. 2025 Feb 15;30(4):908. doi: 10.3390/molecules30040908 (PMC11858342; doi:10.3390/molecules30040908)
Supplement: Supplementary file 1 [file molecules-30-00908-s001.zip]

Archive with 1 entries (1 files):
- molecules-3431600-supplementary.pdf
